# Supplementary material for: Effects of Process Parameters on the Quality of Suantang Beef
Source: Foods. 2022 Nov 11;11(22):3585. doi: 10.3390/foods11223585 (PMC9689645; doi:10.3390/foods11223585)
Supplement: Supplementary file 1 [file foods-11-03585-s001.zip]

Archive with 1 entries (1 files):
- foods-1947193-supplementary.pdf
